# Supplementary material for: Causal link between mental disorders and gastrointestinal diseases: a Mendelian randomization study
Source: Front Endocrinol (Lausanne). 2025 Apr 22;16:1288619. doi: 10.3389/fendo.2025.1288619 (PMC12052545; doi:10.3389/fendo.2025.1288619)
Supplement: Supplementary file 6 [file Table1.xlsx]

## Sheet: Sheet1
Table S1. Overview of the causal link between MDs and gastritis and duodenitis
Exposure	Outcome	Method	nsnp	Beta	SE	Pvalue	OR	OR_lci95	OR_uci95
Alzheimer's disease	Gastritis and duodenitis	Inverse variance weighted	17	-0.000307437	0.000579352	0.595656	0.999693	0.998558	1.00083
		Inverse variance weighted (fixed effects)	17	-0.000307437	0.000516575	0.551746	0.999693	0.998681	1.00071
		Maximum likelihood	17	-0.000309147	0.000518987	0.551393	0.999691	0.998675	1.00071
		MR Egger	17	-0.000865372	0.000795472	0.293823	0.999135	0.997578	1.00069
		Weighted median	17	-4.67937e-05	0.000683815	0.945443	0.999953	0.998614	1.00129
		Penalised weighted median	17	-1.91543e-05	0.000706663	0.978376	0.999981	0.998597	1.00137
		Simple mode	17	0.00116113	0.0014399	0.431838	1.00116	0.99834	1.00399
		Weighted mode	17	-7.68263e-05	0.000689728	0.912695	0.999923	0.998572	1.00128
Depression		Inverse variance weighted	4	0.00150512	0.0253496	0.952654	1.00151	0.952962	1.05252
		Inverse variance weighted (fixed effects)	4	0.00150512	0.0223821	0.946385	1.00151	0.958521	1.04642
		Maximum likelihood	4	0.0015342	0.0226091	0.945899	1.00154	0.958123	1.04692
		MR Egger	4	-0.215917	0.121653	0.217912	0.805802	0.634856	1.02278
		Weighted median	4	0.0251922	0.0277009	0.36312	1.02551	0.971318	1.08273
		Penalised weighted median	4	0.0275982	0.027513	0.315814	1.02798	0.974016	1.08494
		Simple mode	4	0.0298065	0.0405858	0.515896	1.03026	0.951475	1.11556
		Weighted mode	4	0.030676	0.0424008	0.521696	1.03115	0.948921	1.12051
MDD		Inverse variance weighted	30	0.00310532	0.00249316	0.212934	1.00311	0.99822	1.00802
		Inverse variance weighted (fixed effects)	30	0.00310532	0.0022911	0.175296	1.00311	0.998616	1.00762
		Maximum likelihood	30	0.00321133	0.00232732	0.167637	1.00322	0.998651	1.0078
		MR Egger	30	-0.0117106	0.0114731	0.316133	0.988358	0.96638	1.01083
		Weighted median	30	0.00218204	0.00328616	0.506685	1.00218	0.99575	1.00866
		Penalised weighted median	30	0.00200413	0.00326419	0.539233	1.00201	0.995616	1.00844
		Simple mode	30	0.00375993	0.00684586	0.587054	1.00377	0.990389	1.01733
		Weighted mode	30	0.00289278	0.00572867	0.617399	1.0029	0.991699	1.01422
Parkinson's disease		Inverse variance weighted	22	-0.00063347	0.000601128	0.291973	0.999367	0.99819	1.00054
		Inverse variance weighted (fixed effects)	22	-0.00063347	0.000601128	0.291973	0.999367	0.99819	1.00054
		Maximum likelihood	22	-0.000638868	0.000606204	0.291936	0.999361	0.998175	1.00055
		MR Egger	22	-0.00219509	0.00152406	0.165257	0.997807	0.994831	1.00079
		Weighted median	22	-0.000450302	0.000889117	0.612534	0.99955	0.997809	1.00129
		Penalised weighted median	22	-0.000439741	0.000893287	0.622526	0.99956	0.997812	1.00131
		Simple mode	22	0.000162026	0.00174707	0.926988	1.00016	0.996743	1.00359
		Weighted mode	22	-0.00174912	0.00160922	0.289384	0.998252	0.995109	1.00141
Schizophrenia		Inverse variance weighted	69	3.90785e-05	0.000698902	0.95541	1.00004	0.99867	1.00141
		Inverse variance weighted (fixed effects)	69	3.90785e-05	0.000636444	0.95104	1.00004	0.998792	1.00129
		Maximum likelihood	69	3.94791e-05	0.000645767	0.951252	1.00004	0.998775	1.00131
		MR Egger	69	-0.00442941	0.00249199	0.0800313	0.99558	0.99073	1.00045
		Weighted median	69	0.000782889	0.000966305	0.417832	1.00078	0.99889	1.00268
		Penalised weighted median	69	0.00111496	0.000943408	0.237269	1.00112	0.999266	1.00297
		Simple mode	69	0.00225059	0.00268411	0.404694	1.00225	0.996994	1.00754
		Weighted mode	69	0.00232757	0.00311606	0.457663	1.00233	0.996227	1.00847
