# Supplementary material for: Causal link between mental disorders and gastrointestinal diseases: a Mendelian randomization study
Source: Front Endocrinol (Lausanne). 2025 Apr 22;16:1288619. doi: 10.3389/fendo.2025.1288619 (PMC12052545; doi:10.3389/fendo.2025.1288619)
Supplement: Supplementary file 7 [file Table2.xlsx]

## Sheet: Sheet1
Table S2. Overview of the causal link between MDs and gastric cancer
Exposure	Outcome	Method	nsnp	Beta	SE	Pvalue	OR	OR_lci95	OR_uci95
Alzheimer's disease	Gastric cancer	Inverse variance weighted	12	-0.0822791	0.056474	0.145134	0.921015	0.824508	1.02882
		Inverse variance weighted (fixed effects)	12	-0.0822791	0.0489528	0.0928051	0.921015	0.836753	1.01376
		Maximum likelihood	12	-0.0843195	0.0497272	0.089954	0.919138	0.833781	1.01323
		MR Egger	12	-0.117375	0.146302	0.441041	0.889252	0.667559	1.18457
		Weighted median	12	-0.098781	0.0623455	0.1131	0.905941	0.801734	1.02369
		Penalised weighted median	12	-0.100236	0.0639771	0.117173	0.904624	0.798012	1.02548
		Simple mode	12	-0.10492	0.0943062	0.289627	0.900397	0.748443	1.0832
		Weighted mode	12	-0.10492	0.0727731	0.177235	0.900397	0.780707	1.03844
Depression		Inverse variance weighted	2	-1.27976	1.64032	0.435281	0.278104	0.011167	6.92595
		Inverse variance weighted (fixed effects)	2	-1.27976	1.64032	0.435281	0.278104	0.011167	6.92595
		Maximum likelihood	2	-1.28284	1.64791	0.436298	0.27725	0.0109683	7.00816
MDD		Inverse variance weighted	28	-0.0501094	0.12885	0.697353	0.951125	0.738853	1.22438
		Inverse variance weighted (fixed effects)	28	-0.0501094	0.12885	0.697353	0.951125	0.738853	1.22438
		Maximum likelihood	28	-0.0510226	0.130213	0.695178	0.950257	0.736209	1.22654
		MR Egger	28	1.11774	0.9158	0.233229	3.05792	0.508021	18.4065
		Weighted median	28	-0.00575902	0.191536	0.976013	0.994258	0.683063	1.44723
		Penalised weighted median	28	-0.00575902	0.181754	0.974723	0.994258	0.696285	1.41975
		Simple mode	28	-0.165006	0.341952	0.633311	0.847888	0.433774	1.65735
		Weighted mode	28	0.0128461	0.296707	0.965785	1.01293	0.566261	1.81193
Parkinson's disease		Inverse variance weighted	17	-0.0737558	0.0337732	0.0289731	0.928899	0.869401	0.992468
		Inverse variance weighted (fixed effects)	17	-0.0737558	0.0330593	0.0256803	0.928899	0.870618	0.991081
		Maximum likelihood	17	-0.0730518	0.0334871	0.029147	0.929553	0.870501	0.99261
		MR Egger	17	0.00610071	0.110947	0.956874	1.00612	0.809486	1.25052
		Weighted median	17	-0.0772289	0.0488109	0.113603	0.925678	0.841223	1.01861
		Penalised weighted median	17	-0.0772289	0.0483283	0.110042	0.925678	0.842019	1.01765
		Simple mode	17	-0.126666	0.0885523	0.171837	0.881028	0.740649	1.04801
		Weighted mode	17	-0.0783861	0.0602238	0.21149	0.924607	0.821663	1.04045
Schizophrenia		Inverse variance weighted	60	-0.019697	0.0473499	0.677418	0.980496	0.893595	1.07585
		Inverse variance weighted (fixed effects)	60	-0.019697	0.0405393	0.627056	0.980496	0.905603	1.06158
		Maximum likelihood	60	-0.0205369	0.0413162	0.619143	0.979673	0.903466	1.06231
		MR Egger	60	-0.223914	0.369811	0.547221	0.799384	0.387228	1.65023
		Weighted median	60	-0.0382649	0.0637096	0.548097	0.962458	0.849476	1.09047
		Penalised weighted median	60	-0.0380498	0.063822	0.55105	0.962665	0.849472	1.09094
		Simple mode	60	-0.134517	0.158154	0.398461	0.874138	0.641145	1.1918
		Weighted mode	60	-0.168642	0.144537	0.247995	0.844811	0.636396	1.12148
